# Supplementary material for: Glutathione-Capped CdTe Quantum Dots Based Sensors for Detection of H2O2 and Enrofloxacin in Foods Samples
Source: Foods. 2022 Dec 22;12(1):62. doi: 10.3390/foods12010062 (PMC9818724; doi:10.3390/foods12010062)
Supplement: Supplementary file 1 [file foods-12-00062-s001.zip]

Archive with 1 entries (1 files):
- foods-1922905-supplementary.pdf
